# Supplementary material for: Genome-Wide Identification and Expression Divergence of CBF Family in Actinidia arguta and Functional Analysis of AaCBF4 Under Cold Stress
Source: Life (Basel). 2025 Feb 4;15(2):227. doi: 10.3390/life15020227 (PMC11856347; doi:10.3390/life15020227)
Supplement: Supplementary file 1 [file life-15-00227-s001.zip]

Archive with 2 entries (2 files):
- life-3382250-supplementary.pdf
- Supplementary File.xlsx
