# Supplementary material for: Genome-Wide Identification and Expression Divergence of CBF Family in Actinidia arguta and Functional Analysis of AaCBF4 Under Cold Stress
Source: Life (Basel). 2025 Feb 4;15(2):227. doi: 10.3390/life15020227 (PMC11856347; doi:10.3390/life15020227)
Supplement: Supplementary file 1 [file life-15-00227-s001.zip › Supplementary File.xlsx]

## Sheet: Table S1
Table S1. Primers used in this study.
Assay	Primer sequence			Restriction Site
		Forward primer(5’-3’)	Reverse primer(5’-3’)
RT-qPCR	AaActin	TGCATGAGCGATCAAGTTTCAAG	TGTCCCATGTCTGGTTGATGACT
	AaCBF1.1	CCGGAGAGAGTGTTTTTTATG	AAATCGAATAGCTCCAGAGTG
	AaCBF1.2	ACGAGGAGGGGGTGATGCTTGCGTC	CCACGCGGAGTCGGCGAAGTTGAGG
	AaCBF1.3	GATGGGGATTTGCCAGAGTCGT	TCGGGTGTCTCGACGCCAG
	AaCBF1.4	GGGGGTGCGGCGGAGGAACTCCGGG	CAGTGGACGCTGGCACCGGAAGCCG
	AaCBF2.1	AGCAGGTTGAGTGTTGACTCGGCAA	GTACACCGGGTGCCTTGTCTCCTTG
	AaCBF2.2	CTCCTCTTCTTGAGTCAGACGGCAC	TCTGTTTTCCTCCTCCTCACTCCTC
	AaCBF2.3	ATCTCTGCTTCTTGAGTCAGACGGT	CAGCCATATTCTTGTCTTCTTGTTC
	AaCBF3.1	GAAGACAAGAATATGGCTGGGAACC	GATGTCGTTGGAATCCGTGGAAGCT
	AaCBF3.2	GGTGCCCGCTTCCACGGATTCTAAT	TTGTCGAAAATCGCCTCCTCGTCCA
	AaCBF4.1	AACTGGCTCGATAGCAGAGGTATCT	AGCCAGAATTATGTCACTCTCCTCG
	AaCBF4.2	CTTTCTCAGTCAGATTGCACGCCTT	TCTGGTCTTCTTGTTGGGCTCTCTT
	AaCBF5.1	GGAAAAAGTTCAAGGAGACGAGGCA	AACCTCCATACCGAGTCGGCGAAGT
	AaCBF5.2	AAGAGCGATATAGTTCTGGCCTCGA	CATATTCTCGTCTTCTTGTTGGGCT
	AaCBF6.1	TCGGTTGACTGACTTGGCT	TGTATTCCTCCTTCTCACTCCT
	AaCBF7.1	GTTCCCCACAGCGGAGATG	CTTTTGGATGTCCTTGGGGG
	AaCBF7.2	GGTAAGTGGGTGTGCGAGGTGAGGG	TGGATGTCCTTTGGGGTGGTG
	AaCBF7.3	TGGATGACGAAGCGGTGTTT	CGAATAGCTCCATAGGGAAACGT
	AaCBF7.4	CAAACAAGAAGTCCAGGATATGGT	CTTTTGGATGTCCTTGGGGTT
	AtActin	TGCAGACCGTATGAGCAAAG	CCGTCATGGAAACGATGTCT
	AaCBF4	CAGATTGCACGCATTCCGAG	CGCAAACCCACTTGTCTGTG
PCR	AaCBF4-ORF	ATGGATGCTTCAAATCCATTCTTCG	GTAACTCCATAATGAAACCTCA
overexpressed AaCBF4	PBI21-GFP- AaCBF4	cgcggatccATGGATGCTTCAAATCCATTCTTCG	tcccccgggggaGTAACTCCATAATGAAACCTCA	BamHI, SmaI

## Sheet: Table S2
Table S2. The expression of AaCBFs under cold
GeneID	0h	2h	4h	6h	8h
AaCBF1.1	1.00569	1.07702	0.984524	0.293304	1.34417
AaCBF1.2	1.00161	0.537299	0.337239	0.926782	0.903811
AaCBF1.3	1.00094	0.258347	0.19137	0.01117	2.04827
AaCBF1.4	1.00005	0.833254	1.20977	1.4413	1.7071
AaCBF2.1	1.00062	1.18481	1.58014	0.79016	1.00026
AaCBF2.2	1.0006	1.34726	1.5875	0.129917	2.01913
AaCBF3.1	1.00231	1.73314	3.01133	0.0654743	1.64905
AaCBF5.1	1.00017	2.04246	3.96309	0.116073	3.96481
AaCBF2.3	1.00169	3.31729	4.8131	0.278118	2.50999
AaCBF3.2	1.01519	1.09594	1.33103	0.101122	1.29598
AaCBF5.2	1.00368	2.13051	2.11957	0.152754	1.9634
AaCBF6.1	1.00055	1.72762	2.04182	0.0337007	3.10256
AaCBF4.1	1.00317	1.55834	2.26101	0.130649	1.1791
AaCBF4.2	1.00122	2.16369	2.83067	0.283775	2.3266
AaCBF7.1	1.00093	0.979016	0.973067	1.1967	1.17323
AaCBF7.2	1.00013	0.750644	0.847208	0.446525	0.12418
AaCBF7.3	1.0009	0.670526	1.25821	0.710597	0.988535
AaCBF7.4	1.00597	0.531578	0.909942	0.271729	0.421509
